# Supplementary material for: Transcriptomics Analysis of Lens from Patients with Posterior Subcapsular Congenital Cataract
Source: Genes (Basel). 2021 Nov 27;12(12):1904. doi: 10.3390/genes12121904 (PMC8702110; doi:10.3390/genes12121904)
Supplement: Supplementary file 1 [file genes-12-01904-s001.zip]

Archive with 1 entries (1 files):
- genes-1449240-supplementary.pdf
